# Supplementary material for: Ergonomic Assessment of Robotic versus Thoracoscopic Thymectomy
Source: J Clin Med. 2024 Mar 22;13(7):1841. doi: 10.3390/jcm13071841 (PMC11012820; doi:10.3390/jcm13071841)
Supplement: Supplementary file 1 [file jcm-13-01841-s001.zip]

Archive with 2 entries (2 files):
- jcm-2828128-supplementary.pdf
- video 1 def.mp4
